# Supplementary material for: Correlation of age-of-onset of Atopic Dermatitis with Filaggrin loss-of-function variant status
Source: Sci Rep. 2020 Feb 17;10:2721. doi: 10.1038/s41598-020-59627-7 (PMC7026049; doi:10.1038/s41598-020-59627-7)
Supplement: Supplementary file 2 — Supplementary Dataset 1. [file 41598_2020_59627_MOESM2_ESM.xlsx]

## Sheet: Sheet2
SAMPLE	MEAN_TARGET_COVERAGE	PCT_TARGET_BASES_10X	PCT_TARGET_BASES_20X	PCT_TARGET_BASES_30X
114-1013	72.841	0.944393	0.942772	0.939944
Y5502199120	63.7908	0.998029	0.995411	0.977755
Y5503443393	63.0133	0.994253	0.993147	0.974956
137-1031	61.4571	0.994115	0.992409	0.97243
Y5506556225	58.2209	0.997251	0.994237	0.969382
Y5506623361	56.8629	0.99426	0.990391	0.958059
Y5510587728	54.8358	0.997181	0.988572	0.953815
137-1032	54.7378	0.939988	0.937638	0.932648
168-1020	53.5338	0.993742	0.990698	0.985509
Y5507409104	53.3047	0.997068	0.993349	0.98691
163-1042	51.4164	0.994875	0.986006	0.943786
Y5504231825	50.6058	0.997796	0.989458	0.946904
150-1011	50.0067	0.994263	0.990756	0.982882
Y5500007681	49.5155	0.996294	0.992382	0.982755
Y5511799105	49.4353	0.994845	0.986039	0.94117
Y5516092496	48.6006	0.996464	0.990413	0.981182
175-1015	48.4674	0.94401	0.940802	0.932011
Y5511537345	48.0567	0.99344	0.9826	0.940509
101-1017	48.0246	0.994442	0.983352	0.938988
Y5515764737	47.8598	0.997746	0.994277	0.982715
Y5501378704	47.5744	0.999369	0.98909	0.942132
Y5509505040	46.56	0.996091	0.989961	0.975909
160-1052	46.2032	0.943382	0.939134	0.927663
137-1035	46.1517	0.997133	0.982835	0.932498
137-1034	46.0374	0.995935	0.978078	0.93031
Y5513736064	45.9465	0.993502	0.989558	0.974656
175-1028	45.8522	0.995186	0.9894	0.974414
159-1008	45.6353	0.996468	0.990856	0.974579
171-1122	45.5106	0.996666	0.977578	0.92629
160-1041	45.175	0.998167	0.992595	0.971482
122-1009	45.049	0.993982	0.979304	0.927281
118-1004	44.732	0.994018	0.974602	0.925278
171-1121	44.6403	0.994925	0.979038	0.924475
Y5505610752	44.6267	0.993697	0.977323	0.925403
137-1015	44.4692	0.939693	0.93589	0.924885
Y5504195969	44.3521	0.996764	0.991887	0.971162
153-1025	44.2258	0.993842	0.974947	0.922604
153-1026	44.1704	0.940149	0.937375	0.922796
160-1068	44.0136	0.996971	0.978066	0.923142
113-1017	43.8013	0.940179	0.935927	0.91924
160-1055	43.7876	0.992506	0.972355	0.918136
171-1038	43.7608	0.994015	0.97683	0.922326
156-1008	43.7546	0.996843	0.992787	0.966708
168-1008	43.7063	0.994013	0.97684	0.921731
127-1014	43.4478	0.939949	0.93583	0.919857
171-1124	43.392	0.996958	0.978601	0.920215
Y5503410881	43.3454	0.992609	0.973426	0.92165
140-1012	43.3032	0.996679	0.989968	0.958885
144-1010	43.2755	0.939449	0.935567	0.916396
111-1012	43.2384	0.996741	0.977068	0.921971
151-1004	43.1502	0.939983	0.936275	0.920848
124-1021	43.0057	0.994612	0.974549	0.917247
182-1004	43.002	0.997929	0.993475	0.960855
Y5508688512	42.9387	0.996319	0.974379	0.918017
163-1046	42.8113	0.940026	0.936638	0.917141
137-1036	42.7984	0.996499	0.989876	0.958754
137-1030	42.7797	0.940259	0.93621	0.916791
156-1012	42.7718	0.993822	0.974158	0.918519
160-1066	42.6964	0.996684	0.989045	0.95945
119-1013	42.5439	0.996974	0.974068	0.914095
175-1009	42.5227	0.996893	0.976225	0.913948
Y5506623504	42.3492	0.993522	0.990361	0.954125
Y5515993537	42.3315	0.993404	0.974228	0.914991
182-1003	42.3288	0.943267	0.938285	0.917076
161-1019	42.306	0.993267	0.985033	0.951403
Y5513795840	42.2553	0.939919	0.93619	0.916581
171-1123	41.9569	0.939584	0.935509	0.913425
124-1030	41.8302	0.940137	0.936025	0.913424
171-1126	41.7708	0.994605	0.952669	0.862777
171-1125	41.6395	0.994568	0.987265	0.950648
172-1004	41.2723	0.993564	0.988767	0.94259
Y5500299904	41.0101	0.993903	0.970154	0.908518
171-1039	40.9882	0.941585	0.936657	0.908175
115-1003	40.984	0.993649	0.97	0.904091
137-1013	40.9611	0.9412	0.933829	0.908338
Y5505609600	40.8882	0.993808	0.967095	0.900824
171-1134	40.8094	0.996416	0.967973	0.904213
Y5507343361	40.7326	0.996191	0.989426	0.94224
Y5500098961	40.4228	0.939221	0.934387	0.90712
127-1013	40.3257	0.939299	0.932821	0.901982
149-1008	40.3111	0.940057	0.936302	0.904833
Y5500363216	40.3097	0.997272	0.971687	0.89636
153-1024	40.2957	0.939494	0.934686	0.900292
153-1009	40.2526	0.992549	0.962073	0.89701
Y5512584577	40.1194	0.997141	0.991393	0.933709
116-1012	40.0464	0.990784	0.983245	0.930814
Y5512945488	39.9643	0.993952	0.988648	0.930314
130-1006	39.5685	0.993444	0.964904	0.883912
181-1007	39.4605	0.942992	0.936267	0.891922
171-1043	39.4604	0.940226	0.934944	0.889381
Y5501118801	39.4546	0.996988	0.969276	0.886298
Y5515795473	39.37	0.998979	0.973406	0.885858
Y5514977857	39.3424	0.993828	0.988122	0.915663
160-1067	39.3196	0.996711	0.961966	0.878061
163-1034	39.2229	0.994402	0.958234	0.877291
124-1028	39.2101	0.942847	0.914055	0.854696
160-1064	39.19	0.993425	0.968204	0.876779
Y5505310928	39.0747	0.995908	0.963964	0.882616
172-1005	38.9803	0.998154	0.966601	0.879907
178-1001	38.9584	0.993967	0.961151	0.879087
137-1026	38.9481	0.993544	0.987722	0.909641
Y5502137729	38.8596	0.996534	0.988355	0.90997
153-1008	38.678	0.996558	0.963171	0.87575
173-1001	38.4574	0.993655	0.987994	0.898613
Y5515044752	38.4374	0.938436	0.931402	0.885518
163-1033	38.412	0.993194	0.963071	0.869908
113-1009	38.2865	0.993639	0.987797	0.890507
144-1007	38.2108	0.99352	0.961321	0.86396
133-1002	38.2044	0.996434	0.989373	0.901407
Y5507605057	38.1563	0.935629	0.928209	0.881221
153-1012	38.1554	0.993753	0.961061	0.860584
130-1009	38.1532	0.996743	0.964799	0.860669
164-1003	38.1397	0.998419	0.965793	0.857308
105-1002	38.0286	0.993778	0.985583	0.900232
153-1011	37.9582	0.939959	0.933523	0.876743
129-1007	37.9518	0.993062	0.960068	0.860489
144-1006	37.8323	0.992419	0.961893	0.860679
Y5506327056	37.8191	0.999069	0.962429	0.859096
160-1053	37.7993	0.994727	0.98817	0.886941
171-1092	37.6992	0.996054	0.989201	0.880252
Y5505310544	37.6551	0.996133	0.963486	0.85569
137-1019	37.5771	0.942957	0.935829	0.871374
Y5512912848	37.4909	0.9935	0.957013	0.853438
163-1040	37.4566	0.993295	0.986894	0.874898
Y5512683728	37.4407	0.994392	0.986292	0.879915
171-1053	37.4189	0.993547	0.984991	0.864981
Y5515993665	37.4003	0.992925	0.961376	0.846092
179-1001	37.3693	0.998207	0.959983	0.855874
128-1023	37.3476	0.996456	0.961601	0.847609
Y5510979328	37.3343	0.993369	0.987185	0.870986
156-1007	37.3295	0.998732	0.961873	0.851418
137-1014	37.307	0.992177	0.956596	0.853844
159-1001	37.2909	0.996851	0.98813	0.867134
124-1020	37.2816	0.995293	0.985852	0.878687
177-1007	37.2657	0.996679	0.9895	0.874883
150-1007	37.2651	0.940014	0.934296	0.866491
171-1060	37.2537	0.997267	0.960017	0.851385
171-1037	37.2473	0.995135	0.957984	0.84733
140-1013	37.2048	0.9934	0.956896	0.832794
166-1007	37.2027	0.99534	0.986471	0.875066
Y5508457040	37.1872	0.993409	0.959918	0.840302
181-1004	37.1642	0.992944	0.957056	0.836499
124-1032	37.1067	0.94314	0.93607	0.86182
128-1021	37.1062	0.995941	0.958869	0.841323
Y5516124672	37.085	0.99374	0.959592	0.847849
110-1003	37.077	0.993129	0.956598	0.843871
Y5508489680	37.0659	0.995758	0.986374	0.872524
163-1030	36.9898	0.996439	0.963251	0.844617
140-1010	36.9843	0.993948	0.985796	0.85696
153-1021	36.9692	0.992944	0.958307	0.844422
171-1031	36.9594	0.993987	0.983875	0.860701
137-1008	36.9452	0.996686	0.988062	0.869308
160-1026	36.9029	0.994443	0.983343	0.865311
Y5515830352	36.8711	0.995216	0.983716	0.862455
145-1007	36.8645	0.938623	0.931833	0.865076
Y5507506688	36.8493	0.9955	0.962857	0.842343
171-1100	36.8444	0.940741	0.934036	0.859543
154-1004	36.7365	0.99289	0.95308	0.828577
137-1007	36.7162	0.998295	0.98891	0.85589
166-1005	36.7011	0.993215	0.955468	0.819566
171-1057	36.6998	0.993119	0.957699	0.830598
109-1015	36.6979	0.993005	0.959352	0.833339
101-1024	36.6951	0.939444	0.932375	0.849072
142-1007	36.673	0.993262	0.956579	0.82882
171-1052	36.6079	0.992752	0.954058	0.825907
Y5505343568	36.5961	0.940061	0.934049	0.852075
160-1038	36.589	0.996618	0.985881	0.848914
177-1006	36.5696	0.996646	0.955923	0.829735
104-1008	36.5469	0.992224	0.95466	0.829396
Y5515801488	36.5154	0.993217	0.957116	0.8345
171-1112	36.502	0.992827	0.983758	0.849919
150-1008	36.4992	0.99855	0.989381	0.846267
Y5516129664	36.4897	0.996048	0.96076	0.829528
Y5508393600	36.4663	0.993808	0.955133	0.835245
175-1005	36.4645	0.994427	0.984796	0.849656
160-1040	36.4393	0.993035	0.958267	0.824228
Y5500360704	36.4383	0.992704	0.953622	0.835345
140-1011	36.4352	0.992749	0.954002	0.82157
137-1023	36.4241	0.997138	0.986771	0.859329
171-1089	36.4113	0.993534	0.984013	0.839847
137-1027	36.404	0.994043	0.952599	0.833579
108-1005	36.4	0.939708	0.933586	0.8447
171-1091	36.3904	0.996198	0.952817	0.825463
124-1023	36.3885	0.996283	0.987234	0.845032
171-1019	36.3847	0.993299	0.983735	0.85183
171-1051	36.337	0.995933	0.955705	0.817978
116-1011	36.3274	0.993195	0.954817	0.829068
153-1017	36.2996	0.992682	0.95281	0.823177
167-1004	36.2822	0.993818	0.982778	0.843324
175-1018	36.266	0.996129	0.983758	0.841555
122-1005	36.2603	0.992372	0.952742	0.814089
160-1048	36.2577	0.996261	0.957354	0.820014
171-1085	36.2429	0.943132	0.934981	0.847086
171-1086	36.235	0.996013	0.958515	0.822232
167-1005	36.2322	0.939488	0.93227	0.844957
162-1005	36.2242	0.995876	0.985319	0.841851
170-1001	36.2227	0.993507	0.957376	0.820261
109-1017	36.2193	0.992092	0.953394	0.818003
Y5500036481	36.2099	0.996839	0.956951	0.825476
Y5502295808	36.2002	0.993034	0.953232	0.826736
177-1002	36.1742	0.9936	0.985241	0.833577
175-1023	36.1698	0.995951	0.986771	0.84631
Y5503410497	36.1645	0.996158	0.984826	0.835573
Y5508656336	36.1577	0.993632	0.956209	0.823133
108-1010	36.1568	0.993009	0.954058	0.807166
153-1018	36.1485	0.993324	0.955883	0.810837
114-1012	36.1416	0.995961	0.955596	0.804007
Y5508457168	36.1164	0.994152	0.954958	0.82223
171-1111	36.087	0.992599	0.951191	0.814764
163-1026	36.054	0.992392	0.955528	0.816365
137-1024	36.0212	0.997481	0.957702	0.825659
119-1011	36.015	0.991946	0.94868	0.816967
122-1007	36.013	0.993409	0.984803	0.834175
171-1109	36.0068	0.997519	0.98386	0.826311
171-1080	35.9717	0.992472	0.953777	0.810405
108-1009	35.9693	0.942267	0.93118	0.834891
Y5513994448	35.9669	0.992364	0.951927	0.8158
159-1006	35.9632	0.992284	0.952932	0.808904
171-1084	35.9592	0.993835	0.98275	0.836896
125-1004	35.9515	0.99291	0.953604	0.814073
171-1041	35.9478	0.996299	0.9821	0.820211
171-1064	35.9441	0.99327	0.957904	0.808649
171-1022	35.9227	0.992256	0.952469	0.817083
177-1003	35.9188	0.996958	0.957739	0.814124
Y5507704016	35.914	0.992156	0.951754	0.821529
109-1021	35.9104	0.994467	0.981892	0.831819
Y5510592064	35.891	0.993115	0.952149	0.81229
160-1039	35.881	0.94414	0.936539	0.84114
137-1020	35.8318	0.995555	0.949691	0.808416
171-1133	35.8273	0.992454	0.982363	0.833495
Y5505310800	35.8128	0.995338	0.957068	0.813301
101-1025	35.7996	0.995275	0.951899	0.811755
180-1004	35.7707	0.94206	0.933011	0.840368
127-1011	35.7504	0.94246	0.935026	0.837779
160-1061	35.7473	0.99587	0.985061	0.825138
Y5502130897	35.7426	0.995921	0.953157	0.813351
153-1005	35.7185	0.939469	0.932455	0.838294
169-1001	35.7156	0.992782	0.952086	0.793888
171-1088	35.7124	0.992615	0.95344	0.809577
168-1005	35.7016	0.995281	0.953114	0.813509
Y5515994176	35.6402	0.994412	0.981769	0.818976
153-1023	35.6402	0.939278	0.932918	0.821237
175-1022	35.6374	0.939843	0.933198	0.831629
149-1010	35.6317	0.939879	0.929512	0.841233
166-1006	35.6314	0.996513	0.983225	0.809309
Y5505605456	35.627	0.992754	0.9552	0.80981
139-1010	35.6264	0.992504	0.954468	0.800063
113-1015	35.6247	0.992434	0.981159	0.82917
160-1045	35.6244	0.995593	0.981874	0.823493
171-1023	35.6168	0.995986	0.955536	0.808253
171-1040	35.6107	0.993455	0.984698	0.820151
171-1094	35.5872	0.939341	0.930207	0.834647
125-1003	35.5844	0.99349	0.954068	0.804895
160-1060	35.5737	0.99374	0.949703	0.812563
171-1107	35.5556	0.995866	0.985531	0.817998
171-1027	35.5482	0.995226	0.952041	0.806603
139-1011	35.5478	0.997661	0.985079	0.820501
151-1003	35.5452	0.939758	0.931767	0.832191
172-1008	35.5343	0.994598	0.984135	0.82739
165-1004	35.5327	0.995276	0.95265	0.805207
163-1036	35.5252	0.939359	0.931572	0.824421
Y5507704704	35.5151	0.990175	0.950085	0.813085
Y5508427472	35.5101	0.992566	0.947777	0.807636
171-1025	35.5066	0.994966	0.948998	0.806063
Y5505310672	35.4976	0.938858	0.929464	0.832792
Y5500196753	35.4822	0.988605	0.945901	0.806022
168-1014	35.4512	0.996104	0.982955	0.822075
Y5508719312	35.4478	0.993635	0.949978	0.806575
171-1062	35.4368	0.996359	0.984823	0.821327
137-1005	35.4296	0.995766	0.95263	0.799255
171-1090	35.4166	0.939298	0.932453	0.830656
175-1020	35.4164	0.995811	0.98446	0.813474
171-1105	35.3993	0.990946	0.949022	0.797777
171-1055	35.3962	0.94211	0.933304	0.831584
108-1012	35.3921	0.996561	0.985971	0.811397
171-1021	35.3884	0.995843	0.982978	0.805795
137-1029	35.3845	0.995671	0.98714	0.799868
184-1005	35.3632	0.939091	0.932726	0.82223
163-1027	35.3436	0.996483	0.954722	0.795585
161-1012	35.3361	0.994737	0.952935	0.801465
Y5512912976	35.3219	0.941657	0.929739	0.824931
108-1011	35.308	0.992929	0.95478	0.78711
Y5504556880	35.302	0.992714	0.952191	0.776962
Y5500363472	35.3013	0.992849	0.983541	0.803614
137-1009	35.2972	0.992777	0.952954	0.785837
154-1002	35.2936	0.993392	0.985124	0.800671
172-1009	35.283	0.994187	0.950416	0.787812
165-1007	35.2828	0.992001	0.949138	0.783395
153-1013	35.281	0.991459	0.950499	0.806886
129-1008	35.2796	0.995271	0.952391	0.799855
110-1004	35.2505	0.942862	0.934691	0.820801
163-1029	35.2418	0.992294	0.980306	0.813058
171-1081	35.2232	0.995056	0.950824	0.784095
171-1024	35.2146	0.996151	0.953697	0.797711
151-1002	35.1992	0.942898	0.933971	0.817135
171-1108	35.1912	0.995008	0.948622	0.786696
127-1004	35.189	0.939339	0.930087	0.823
137-1033	35.1835	0.942084	0.931613	0.821325
168-1024	35.168	0.995418	0.980802	0.80027
106-1004	35.1592	0.994068	0.983441	0.804269
147-1018	35.1442	0.939496	0.931505	0.811285
Y5500068176	35.1369	0.939483	0.93144	0.820691
Y5508456912	35.121	0.941789	0.900956	0.789971
147-1013	35.1159	0.939868	0.933428	0.810757
144-1005	35.0992	0.939496	0.931238	0.809292
155-1006	35.0582	0.995616	0.951831	0.791676
139-1009	35.0573	0.992482	0.950338	0.773724
114-1014	35.0441	0.995206	0.94909	0.791601
175-1002	35.0337	0.939724	0.932733	0.815789
159-1002	35.005	0.996741	0.984574	0.802686
171-1067	35.0004	0.996018	0.952107	0.78908
171-1026	34.9918	0.942209	0.932626	0.821954
171-1113	34.9772	0.939821	0.929067	0.812021
Y5506294081	34.9768	0.992114	0.946674	0.788417
171-1054	34.971	0.942595	0.932821	0.815279
160-1050	34.9595	0.939936	0.928094	0.816678
127-1010	34.9572	0.942452	0.931602	0.814554
Y5504557136	34.9396	0.94132	0.929247	0.810322
165-1006	34.9184	0.99335	0.981249	0.796398
171-1036	34.9165	0.939341	0.93112	0.811313
143-1001	34.9053	0.994168	0.953215	0.789901
171-1059	34.9021	0.993409	0.951881	0.785792
Y5510486737	34.8772	0.942022	0.93118	0.81312
160-1037	34.8703	0.938456	0.930169	0.817973
172-1007	34.8054	0.939903	0.933326	0.801275
156-1009	34.781	0.991929	0.951764	0.778755
180-1003	34.7767	0.938645	0.931645	0.817287
160-1054	34.7765	0.942269	0.932663	0.798062
Y5516124800	34.7744	0.994257	0.917091	0.756444
177-1004	34.7707	0.939423	0.930888	0.796988
171-1087	34.7699	0.939254	0.926057	0.812878
153-1027	34.7486	0.992291	0.950719	0.778765
137-1022	34.7407	0.990796	0.948145	0.782685
180-1002	34.7338	0.94382	0.933214	0.805485
171-1063	34.7066	0.941667	0.93112	0.815346
Y5515862528	34.7066	0.991551	0.949258	0.775682
130-1011	34.7045	0.992777	0.950804	0.765252
160-1029	34.7008	0.993802	0.951136	0.778243
124-1026	34.6871	0.940609	0.930822	0.809097
171-1058	34.6723	0.995628	0.946712	0.773286
Y5508456784	34.6711	0.942005	0.930982	0.807901
171-1069	34.6649	0.939583	0.932076	0.791681
160-1035	34.6501	0.995308	0.950426	0.778381
160-1033	34.6381	0.991871	0.945739	0.765372
108-1006	34.6367	0.996283	0.981752	0.785253
137-1018	34.6036	0.995971	0.949358	0.770254
114-1010	34.6034	0.99572	0.979156	0.765067
163-1025	34.5991	0.994213	0.947532	0.776868
175-1021	34.5924	0.992625	0.947522	0.769324
101-1020	34.5871	0.992082	0.947962	0.76503
165-1003	34.585	0.996134	0.981384	0.776067
169-1002	34.5759	0.942502	0.932165	0.807638
168-1018	34.56	0.988382	0.944245	0.780891
171-1095	34.5359	0.992472	0.944246	0.773831
161-1007	34.5215	0.991138	0.97724	0.785469
160-1058	34.5111	0.942467	0.932223	0.793927
163-1028	34.5091	0.942883	0.934271	0.797179
170-1004	34.5086	0.942288	0.932855	0.809011
163-1044	34.504	0.995706	0.980914	0.783428
Y5511536961	34.4959	0.992147	0.947727	0.755053
171-1082	34.4728	0.939759	0.931125	0.785403
111-1011	34.4695	0.99522	0.949956	0.77567
171-1061	34.4667	0.939613	0.931837	0.798822
171-1045	34.4571	0.990761	0.946997	0.758932
160-1059	34.4484	0.993659	0.944838	0.774372
124-1029	34.4283	0.991436	0.945581	0.758705
Y5514715841	34.4242	0.94146	0.93182	0.800625
171-1110	34.424	0.942525	0.931852	0.798337
115-1004	34.4216	0.939614	0.928836	0.790754
175-1019	34.4197	0.991806	0.945629	0.769361
166-1008	34.4194	0.993597	0.946109	0.762439
Y5515731521	34.4174	0.992571	0.946854	0.766931
171-1056	34.4166	0.942134	0.931823	0.797727
137-1017	34.4012	0.991413	0.973919	0.772541
171-1132	34.3723	0.994742	0.943178	0.766038
160-1028	34.371	0.991889	0.950736	0.758537
109-1014	34.3684	0.939611	0.930812	0.793334
Y5512617345	34.3401	0.991922	0.947282	0.76079
156-1006	34.3276	0.939909	0.931012	0.780727
154-1005	34.2985	0.939778	0.93124	0.789256
148-1008	34.2942	0.940429	0.930177	0.803199
171-1103	34.2885	0.939368	0.929789	0.79006
165-1002	34.2826	0.992704	0.980099	0.762241
171-1071	34.2823	0.940494	0.93121	0.791048
171-1065	34.2749	0.940152	0.927561	0.798935
Y5502294673	34.2732	0.938941	0.926396	0.801173
171-1106	34.2681	0.939626	0.928939	0.790136
151-1001	34.2512	0.992875	0.948438	0.756088
171-1073	34.2327	0.995215	0.981754	0.761705
160-1027	34.2289	0.992117	0.948595	0.744358
Y5505347456	34.212	0.994951	0.949281	0.755463
114-1008	34.2033	0.995983	0.979574	0.757517
130-1005	34.1947	0.997417	0.946401	0.762269
113-1013	34.1754	0.994135	0.944505	0.763044
160-1032	34.1702	0.939031	0.930998	0.789413
150-1009	34.1424	0.995403	0.945323	0.754665
171-1083	34.1224	0.991119	0.944428	0.761136
170-1002	34.1209	0.992369	0.948608	0.740882
Y5510788353	34.1053	0.94149	0.930705	0.789546
160-1030	34.0834	0.94188	0.930769	0.792945
184-1006	34.08	0.939473	0.926686	0.789546
108-1007	34.0729	0.991744	0.94874	0.746864
171-1066	34.0643	0.941482	0.93114	0.798116
101-1022	34.0488	0.991456	0.974502	0.76011
144-0004	34.0435	0.939418	0.929361	0.774981
113-1008	34.0301	0.99504	0.947454	0.752061
154-1006	34.0031	0.996621	0.948377	0.753065
Y5510849872	33.9847	0.939901	0.928234	0.789768
167-1003	33.9453	0.939473	0.930269	0.787324
165-1005	33.9357	0.941384	0.929506	0.786609
106-1005	33.9243	0.995158	0.978633	0.743716
175-1013	33.9162	0.99284	0.979056	0.734936
171-1015	33.8617	0.993019	0.977338	0.740759
109-1016	33.8518	0.992361	0.946814	0.742004
171-1070	33.7681	0.940479	0.927816	0.778681
171-1006	33.739	0.994077	0.946947	0.739821
160-1021	33.738	0.991614	0.943413	0.72579
135-1003	33.7234	0.940831	0.927958	0.773409
113-1016	33.7057	0.995503	0.978808	0.741655
163-1045	33.6954	0.99557	0.979444	0.741692
153-1010	33.6772	0.991293	0.942665	0.742862
148-1006	33.6703	0.99448	0.944683	0.733248
129-1009	33.6702	0.993522	0.94409	0.733076
Y5505576832	33.6497	0.941704	0.930284	0.774422
171-1020	33.6293	0.990841	0.941745	0.729392
160-1034	33.6244	0.942057	0.930184	0.775336
Y5513737216	33.6234	0.989616	0.940654	0.747347
171-1119	33.6203	0.989835	0.939583	0.734149
161-1013	33.6182	0.941802	0.93029	0.776472
Y5502328576	33.6151	0.994463	0.979131	0.745832
147-1016	33.6065	0.992147	0.940064	0.719092
177-1001	33.5999	0.94227	0.931863	0.772815
Y5502590720	33.5944	0.939826	0.930289	0.758977
Y5507671936	33.5796	0.99442	0.94263	0.733706
171-1029	33.5716	0.994222	0.94142	0.72542
171-1035	33.54	0.995478	0.978711	0.74233
161-1015	33.5264	0.995085	0.940394	0.719612
Y5507667840	33.5261	0.993405	0.973521	0.736332
127-1006	33.5086	0.939263	0.929306	0.765793
171-1101	33.4789	0.941905	0.926218	0.757751
127-1009	33.4707	0.994837	0.946114	0.738385
104-1006	33.4563	0.993832	0.9426	0.726395
124-1016	33.4188	0.939283	0.929197	0.756608
Y5506589200	33.4103	0.995728	0.976743	0.728564
160-1074	33.3645	0.99493	0.9437	0.727468
142-1008	33.3384	0.939354	0.9272	0.751599
153-1003	33.3243	0.941127	0.928248	0.764932
122-1008	33.2172	0.992674	0.976392	0.716904
109-1011	33.1906	0.998102	0.980116	0.71883
163-1047	33.1786	0.993515	0.940721	0.718749
177-1008	33.1678	0.992089	0.976603	0.703303
Y5504461201	33.1522	0.990829	0.939931	0.7024
106-1003	33.1455	0.938335	0.927691	0.761183
153-1007	33.1214	0.939284	0.928686	0.751339
175-1003	33.1105	0.939134	0.926881	0.747507
Y5503184897	33.0642	0.993882	0.978073	0.716379
Y5506589377	33.0598	0.993287	0.909938	0.709611
109-1020	33.056	0.991951	0.941759	0.696024
Y5501348096	32.9363	0.99349	0.941384	0.703583
113-1012	32.9246	0.939096	0.925652	0.74773
171-1002	32.9118	0.939139	0.928464	0.735774
171-1118	32.9061	0.938901	0.925292	0.743975
119-1006	32.8887	0.994055	0.939773	0.695377
171-1008	32.8706	0.995061	0.976472	0.691875
Y5514943632	32.8663	0.991218	0.938436	0.699921
109-1012	32.8657	0.996889	0.940897	0.704215
171-1075	32.8564	0.990873	0.939529	0.701937
116-1009	32.8366	0.939184	0.926986	0.724942
171-1004	32.8349	0.941899	0.927366	0.728433
130-1008	32.811	0.995068	0.939249	0.696149
171-1017	32.7952	0.940096	0.927391	0.746492
113-1010	32.7352	0.991632	0.935386	0.690602
128-1027	32.7199	0.991759	0.940351	0.677051
160-1019	32.6877	0.992827	0.936099	0.692825
128-1024	32.6759	0.995158	0.975161	0.692476
171-1007	32.6523	0.989991	0.936072	0.704713
160-1024	32.6417	0.991586	0.938815	0.683009
171-1010	32.6298	0.996089	0.9379	0.686643
171-1116	32.605	0.939148	0.926845	0.728824
163-1043	32.591	0.938538	0.924347	0.738245
171-1016	32.5759	0.991234	0.940027	0.674552
104-1007	32.5685	0.994845	0.942029	0.685034
113-1005	32.5567	0.991801	0.937683	0.694487
160-1062	32.5416	0.993748	0.970988	0.685998
153-1002	32.4885	0.992769	0.973184	0.675986
103-1009	32.4867	0.939131	0.927501	0.720656
161-1008	32.4761	0.993404	0.946671	0.699861
113-1006	32.4756	0.992829	0.939663	0.688486
171-1115	32.4592	0.938988	0.924184	0.722867
184-1011	32.442	0.994448	0.938678	0.674898
145-1010	32.4395	0.991732	0.974881	0.679042
175-1011	32.4124	0.995926	0.970639	0.671622
171-1079	32.4031	0.990919	0.936107	0.681563
110-1006	32.3251	0.993254	0.93552	0.676221
128-1020	32.2893	0.992922	0.971737	0.658103
Y5515794176	32.2487	0.939446	0.926851	0.710678
166-1002	32.2393	0.992654	0.97203	0.660509
139-1005	32.2236	0.939199	0.924144	0.712502
Y5507376129	32.2214	0.991622	0.938063	0.66334
125-1005	32.22	0.991701	0.937963	0.664606
175-1026	32.1527	0.939386	0.924275	0.723657
171-1114	32.1516	0.939249	0.924969	0.707385
143-1002	32.1358	0.990974	0.934804	0.672602
160-1047	32.1338	0.993385	0.973631	0.654213
104-1009	32.1247	0.992954	0.972913	0.648336
137-1010	32.1138	0.93885	0.923439	0.698143
171-1129	32.1137	0.995828	0.971495	0.64029
115-1006	32.0954	0.996034	0.975905	0.645888
119-1005	32.0321	0.992489	0.939809	0.649977
171-1072	31.9713	0.99438	0.93581	0.657303
171-1013	31.9477	0.99393	0.936607	0.649234
137-1038	31.8961	0.993725	0.936409	0.650079
153-1022	31.8906	0.94257	0.92603	0.697167
142-1010	31.8261	0.991174	0.935187	0.647519
137-1025	31.821	0.994455	0.935977	0.643361
171-1005	31.8201	0.939111	0.924559	0.685135
126-1004	31.7878	0.990831	0.930254	0.642544
172-1001	31.7675	0.990826	0.928806	0.638745
171-1050	31.7201	0.939361	0.924139	0.689939
109-1010	31.7138	0.940941	0.923484	0.697068
171-1127	31.7134	0.996846	0.972573	0.639737
137-1012	31.6534	0.990958	0.934304	0.629135
160-1018	31.6516	0.939513	0.924694	0.671381
173-1003	31.6423	0.938028	0.921238	0.699638
175-1014	31.6371	0.939548	0.92499	0.677131
122-1006	31.6322	0.941939	0.923671	0.677003
111-1010	31.616	0.998176	0.972005	0.630501
161-1016	31.6128	0.990649	0.931837	0.621149
183-1004	31.5651	0.993332	0.939059	0.628253
113-1014	31.5094	0.989796	0.930015	0.628938
175-1024	31.4763	0.992755	0.933076	0.633587
171-1068	31.4749	0.940914	0.923816	0.676484
163-1035	31.4221	0.992341	0.927401	0.636656
101-1019	31.4132	0.94206	0.922573	0.676521
177-1005	31.411	0.942024	0.923522	0.672226
172-1003	31.4057	0.990613	0.927143	0.619128
147-1011	31.4053	0.941031	0.921781	0.684689
159-1011	31.4006	0.992582	0.93274	0.62131
103-1006	31.3981	0.993069	0.934178	0.619484
137-1039	31.383	0.989166	0.931173	0.624475
171-1033	31.3728	0.939646	0.886665	0.683402
139-1008	31.3069	0.939294	0.923731	0.664928
Y5515834256	31.2929	0.992812	0.965538	0.605398
159-1004	31.2808	0.990046	0.931205	0.615502
Y5516026753	31.2745	0.992429	0.966438	0.608969
108-1008	31.2721	0.992101	0.929624	0.616295
181-1002	31.2495	0.942285	0.922748	0.656457
145-1005	31.2464	0.939043	0.921191	0.676534
101-1021	31.2386	0.992339	0.928558	0.625789
171-1074	31.2331	0.938258	0.922279	0.673534
184-1001	31.23	0.991173	0.932345	0.622852
113-1007	31.2286	0.99327	0.931877	0.621782
155-1008	31.2045	0.990544	0.93115	0.6104
168-1004	31.2002	0.942155	0.921275	0.665501
181-1005	31.1993	0.990879	0.92672	0.611157
171-1009	31.1929	0.940971	0.919665	0.658543
175-1010	31.1912	0.992844	0.928479	0.620816
115-1005	31.1892	0.992294	0.930752	0.611467
142-1006	31.128	0.991069	0.927999	0.608229
179-1002	31.1157	0.938515	0.91974	0.648847
160-1051	31.1153	0.993445	0.931495	0.621437
171-1012	31.0885	0.994058	0.929404	0.60657
145-1008	31.0821	0.990529	0.934191	0.611783
163-1022	31.0507	0.938918	0.922384	0.66188
115-1007	31.0441	0.939058	0.924239	0.656708
130-1012	31.0217	0.992699	0.966948	0.58223
145-1009	31.0042	0.989018	0.923124	0.591906
113-1004	30.9738	0.939168	0.921631	0.642178
125-1007	30.9589	0.992969	0.930977	0.609109
171-1131	30.9471	0.993424	0.927713	0.599467
175-1004	30.9379	0.939293	0.918814	0.63853
128-1028	30.9353	0.992932	0.92573	0.595381
159-1003	30.9295	0.993035	0.929619	0.595266
128-1025	30.9261	0.938753	0.921701	0.65113
137-1037	30.9159	0.993455	0.927444	0.596404
153-1004	30.9105	0.993149	0.929571	0.607263
175-1016	30.89	0.99304	0.966751	0.570027
Y5514682689	30.8881	0.993552	0.928631	0.595785
Y5510854208	30.8747	0.990741	0.925462	0.58429
127-1003	30.8589	0.993905	0.928879	0.585316
156-1005	30.8587	0.93875	0.921906	0.648499
Y5513732304	30.7984	0.989123	0.926135	0.584836
Y5502432960	30.7808	0.99575	0.967484	0.575312
183-1003	30.7741	0.989923	0.929007	0.576975
113-1011	30.7412	0.991809	0.928779	0.588108
101-1031	30.739	0.938313	0.921273	0.641545
171-1014	30.7146	0.992052	0.961971	0.581072
124-1025	30.7051	0.938523	0.916514	0.649587
163-1031	30.6892	0.938585	0.921261	0.645615
103-1010	30.6889	0.938598	0.91861	0.639087
129-1006	30.6831	0.940667	0.918071	0.639915
155-1009	30.6803	0.93864	0.920217	0.62873
147-1017	30.68	0.938944	0.921261	0.628498
155-1002	30.6533	0.989138	0.923869	0.579001
160-1017	30.6393	0.939224	0.920043	0.621339
110-1007	30.6392	0.990549	0.925457	0.588028
160-1044	30.6155	0.938894	0.916096	0.628483
125-1002	30.5954	0.989828	0.92535	0.567546
171-1034	30.5819	0.939138	0.919354	0.618063
142-1005	30.5687	0.938641	0.918472	0.627089
171-1077	30.5452	0.941334	0.91867	0.638066
156-1004	30.5151	0.938874	0.920063	0.623553
Y5507675024	30.5015	0.98884	0.920866	0.584061
184-1002	30.4748	0.93848	0.920412	0.621982
128-1026	30.4706	0.942017	0.919445	0.618425
175-1001	30.4598	0.939003	0.914963	0.602619
161-1010	30.4361	0.992532	0.926132	0.561984
163-1041	30.4149	0.991899	0.925413	0.567291
161-1018	30.406	0.941006	0.919385	0.622508
Y5504524240	30.3929	0.991492	0.960138	0.555521
160-1042	30.3841	0.938761	0.912949	0.625306
175-1007	30.3555	0.992054	0.921388	0.574263
101-1029	30.3541	0.992972	0.923776	0.563399
171-1018	30.3315	0.938486	0.917994	0.623793
171-1032	30.3309	0.992024	0.92107	0.573888
153-1020	30.3308	0.938753	0.915138	0.594767
160-1073	30.3056	0.995608	0.958669	0.54691
116-1010	30.305	0.994323	0.960302	0.550978
171-1003	30.2647	0.939644	0.917791	0.609787
160-1069	30.2587	0.989955	0.924654	0.567434
155-1007	30.2567	0.98838	0.9241	0.56517
129-1005	30.2013	0.9876	0.910371	0.550826
101-1018	30.1774	0.940527	0.917542	0.613198
Y5509441792	30.1305	0.938815	0.915015	0.586544
171-1104	30.1185	0.988733	0.919483	0.561446
Y5505669376	30.0954	0.990719	0.919883	0.527733
154-0001	30.0502	0.993549	0.954223	0.538899
171-1128	30.0388	0.940734	0.918264	0.606208
Y5508687105	29.9525	0.989375	0.922761	0.554607
Y5515828241	29.9452	0.991411	0.922403	0.533309
125-1006	29.9199	0.938859	0.915876	0.584291
183-1002	29.9123	0.937277	0.910528	0.602404
171-1048	29.9081	0.99021	0.917764	0.546581
124-1019	29.8984	0.992189	0.918664	0.541024
153-1019	29.7643	0.939073	0.915275	0.563126
160-1046	29.763	0.990488	0.946362	0.521041
137-1011	29.7615	0.991496	0.922263	0.534891
103-1007	29.7148	0.936675	0.909875	0.586816
103-1011	29.6995	0.992514	0.91958	0.53202
171-1046	29.6404	0.938335	0.873492	0.590916
163-1024	29.5953	0.991013	0.922371	0.519039
151-1005	29.5912	0.9892	0.911424	0.506177
139-1006	29.5794	0.938151	0.915428	0.570309
145-1006	29.5761	0.938931	0.907637	0.586586
Y5500361104	29.5356	0.93878	0.912117	0.565333
Y5508489936	29.5156	0.995831	0.952424	0.490135
122-1011	29.5021	0.992734	0.913197	0.500716
160-1070	29.3188	0.990501	0.946557	0.489191
163-1037	29.2459	0.941097	0.90843	0.549145
Y5510783553	29.1884	0.992276	0.94984	0.474628
139-1007	29.0544	0.989038	0.911208	0.471248
159-1010	29.0346	0.939133	0.910015	0.550871
184-1004	28.9656	0.938879	0.905083	0.519897
Y5515731265	28.8786	0.985971	0.906676	0.459514
153-1015	28.8565	0.988545	0.905972	0.480755
127-1012	28.824	0.938283	0.90167	0.516289
153-1014	28.6821	0.99309	0.936427	0.411918
181-1006	28.6666	0.937492	0.903701	0.518395
171-1130	28.571	0.940734	0.900927	0.509088
182-1002	28.5384	0.995075	0.936822	0.421285
175-1017	28.5131	0.936845	0.898096	0.513967
175-1012	28.4971	0.985852	0.898743	0.429345
137-1021	28.4501	0.989646	0.903253	0.444159
114-1011	28.3966	0.996406	0.937042	0.419993
171-1028	28.3126	0.940617	0.903718	0.497345
153-1016	28.2555	0.9373	0.895759	0.483346
160-1071	28.2412	0.995146	0.928779	0.398912
163-1032	28.2409	0.987729	0.902004	0.443201
165-1008	28.1568	0.935614	0.862658	0.509395
156-1010	28.1384	0.990078	0.895925	0.424205
128-1029	28.0775	0.98782	0.892885	0.423971
Y5515996305	27.9826	0.93769	0.901899	0.47294
160-1056	27.9575	0.937477	0.895051	0.478077
161-1017	27.8395	0.985459	0.885607	0.424083
163-1038	27.8274	0.988658	0.888799	0.39885
130-1007	27.7838	0.986169	0.894942	0.408439
171-1042	27.7718	0.986734	0.88507	0.38919
124-1027	27.7494	0.937925	0.889621	0.445295
159-1005	27.6885	0.992507	0.915126	0.349878
121-1008	27.6657	0.99374	0.916379	0.368528
160-1065	27.5796	0.990898	0.926172	0.364929
Y5509799952	27.5738	0.938005	0.891648	0.447769
171-1011	27.5722	0.940339	0.895725	0.451593
159-1009	27.561	0.994277	0.912067	0.34776
127-1005	27.5358	0.940774	0.892951	0.438932
168-1007	27.5051	0.940497	0.89153	0.433244
161-1009	27.5032	0.941344	0.896382	0.43277
163-1023	27.4395	0.987305	0.883871	0.365258
171-1102	27.4215	0.992096	0.917627	0.340394
Y5505343696	27.3895	0.985684	0.888606	0.371342
137-1006	27.3639	0.988	0.882023	0.379839
166-1004	27.2951	0.986577	0.874288	0.363621
171-1047	27.2862	0.940119	0.885272	0.429931
171-1099	27.1808	0.940461	0.89103	0.410737
166-1001	27.1411	0.986117	0.878704	0.361286
161-1014	27.0873	0.984686	0.870918	0.33261
149-1007	27.0457	0.988785	0.873484	0.339774
160-1049	27.0257	0.985797	0.866444	0.340979
171-1044	27.0067	0.984321	0.870253	0.363371
103-1008	26.986	0.941329	0.884992	0.39888
171-1093	26.9516	0.983455	0.868113	0.340352
Y5512883008	26.9311	0.986799	0.877511	0.341712
Y5502362305	26.9029	0.993702	0.905704	0.325778
Y5514746320	26.8815	0.990643	0.903726	0.322853
181-1003	26.8729	0.983901	0.876926	0.340531
101-1023	26.8116	0.992552	0.901427	0.314768
137-1028	26.7848	0.987452	0.872211	0.341927
137-1016	26.7224	0.990078	0.890925	0.307862
156-1011	26.7134	0.940787	0.878974	0.380797
Y5500037760	26.6796	0.98727	0.87328	0.330888
171-1049	26.6549	0.98437	0.861765	0.327666
160-1023	26.6081	0.980836	0.869723	0.336555
166-1003	26.5467	0.984741	0.857986	0.323521
171-1097	26.4083	0.940521	0.876753	0.361576
Y5507638273	26.3467	0.938116	0.872246	0.345083
Y5500365697	26.2424	0.93859	0.870989	0.340131
171-1030	26.2316	0.986516	0.863273	0.307539
Y5500363200	26.18	0.982465	0.856812	0.307664
180-1001	26.1767	0.985314	0.850129	0.312077
147-1014	25.8751	0.937855	0.854424	0.319452
171-1096	25.7501	0.938163	0.859369	0.328548
124-1022	25.6863	0.93807	0.853538	0.327066
Y5507542145	25.4679	0.936089	0.854268	0.296349
104-1005	25.0778	0.935927	0.846007	0.279695
